# Supplementary material for: Control of chronic Strongyloides stercoralis infection in an endemic community may be possible by pharmacological means alone: Results of a three-year cohort study
Source: PLoS Negl Trop Dis. 2017 Jul 31;11(7):e0005825. doi: 10.1371/journal.pntd.0005825 (PMC5552336; doi:10.1371/journal.pntd.0005825)
Supplement: S1 File — (XLSX) [file pntd.0005825.s001.xlsx]

## Sheet: Data
Date1	Name	Sex	ELISA 1	HbA1C 1	DIAB 1	INT 1	BMI 1	EOSIN	Date 3	ELISA 3	HbA1C 3	DIAB 3	INT 3	BMI 3	EOSIN3	COMP	STATUS	AGE	ELISA 2
2012-04-02	FDP1	1	1.12	11.5	1	0	21.66	1.55	2015-04-13	0.16	10.2	1	0	21.8	0.42	2	1	44	0.06
2012-04-02	FNP2	1	0.57		0		28.75	0.52	2015-03-03	0.09	8.8	1	0	30.4	0.35		1	25
2012-04-02	FNN3	1	0.12	5.5	0	0	23.14		2015-10-01	0.05		0			0.42		1	22	0.1
2012-04-02	FDN4	1	0	9.1	1	0	28.58		2015-03-26	0.04	12.6	1	0	24.9	0.88	6	1	54	0.03
2012-04-05	MDN5	0	0.09	12.3	1	0	42.76	0.6	2015-05-28	0.04	11.2	1	0	45.2	0.59	0	1	37	0.08
2012-04-05	MNP6	0	0.32	5.9	0	0	27.9	0.86	2015-04-13	0.04	6.1	0	1	34.5	0.69		1	33
2012-04-07	FNP7	1	2.69	5.9	0	0	27.85	0.98	2015-04-13	0.11	6	0	1	31.8	0.16		1	72	0.15
2011-06-01	FDP8	1	1.98	11.8	1	0	20.19	1.69	2013-09-14	0.23	9.4	1	0	20.7	1.05	1	1	36	0.2
2012-04-13	MDP9	0	1.26	10.5	1	0	31.38	0.86	2015-04-11	0.24	8.5	1	0	29.9	0.37	1	1	37	0.45
2012-04-13	FNN10	1	0.14	5.7	0	0	30.49	1.1	2015-10-19	0.4	5.5	0	0	32	1.56		1	29	0.03
2012-04-16	MDN11	0	0.1	7.2	1	0	34.99	0.73	2016-07-08	0.14	7	1	0	32.9		5	1	41	0.01
2012-04-16	FNN12	1	0.15	6.2	0	1	23.48		2015-05-20	0.05	6	0	1	28.1	0.69		1	40	0.07
2012-04-16	MNP13	0	0.4	5.6	0	0	26.13	0.48									2	56	0.3
2012-04-16	FDN14	1	0.1	8.4	1	0	29.7		2016-05-13	0.16	10.9	1	0	25.6	0.55	4	1	57	0.12
2012-04-16	FDN15	1	0.08	10.1	1	0	27.99	0.5	2015-04-17	0.14	9.6	1	0	28.1	0.5	10	1	46	0.15
2012-04-16	FNP16	1	1.5	6.3	0	1	30.47	0.32	2015-04-13	0.09	6.1	0	1	32	0.3		1	48	0.35
2012-04-16	FNP17	1	1	5.8	0	0	28.22	0.62	2015-04-22	0.01	5.8	0	0	24.7	0.25		1	60	0.14
2012-04-27	FDN18	1	0.06	7.1	1	0	45.18	0.92	2015-04-14	0.12	7	1	0	44.5	0.87	7	1	39	0.23
2012-04-17	MDP19	0	0.65	10.6	1	0	30.37	0.59	2015-04-16	0.45	6.4	1	0	30.1	0.13	12	1	75	0.45
2012-04-20	FDN20	1	0.21	8.3	1	0	28.52	0.91	2015-10-17	0.13	7.9	1	0	29	0.67	3	1	34	0.17
2012-04-17	MDP21	0	0.92	6.5	1	0	31.99	2.93	2015-04-15	0.05	6	1	0	28.9	0.51	10	1	43	0.01
2012-04-17	FDN22	1	0.09	6.4	1	0	26.16	0.4	2015-05-14	0.05	6.5	1	0	25.5	0.37	11	1	45	0.03
2012-04-18	FDN23	1	0.11	6.5	1	0	25.24	0.44	2015-04-13	0.15	5.7	1	0	33.9	0.24	12	1	79	0.1
2012-04-18	FDP24	1	0.89	10.6	1	0	31.85	1.35	2015-02-26	0.16	10.7	1	0	30.7	0.54	6	1	47	0.36
2012-06-06	FNP25	1	1.48	5.4	0	0	21.07	0.66	2015-04-16	0.12	5.4	0	0	17.4	0.57		1	72	0.28
2012-04-18	FNN26	1	0.07	6.3	0	1	28.8	1.1	2015-04-16	0.13	6.1	0	1	40.5	0.37		1	34	0.12
2012-04-13	FNP27	1	0.54	6	0	1	20.5	0.99									2	90	0.32
2012-04-20	FNN28	1	0.06		0		19.15	0.55	2015-04-16	0.17	5.4	0	0	17.1	0.21		1	33	0.02
2012-04-20	FNP29	1	0.63	5.3	0	0	20.13	0.35	2016-03-29	0.79	5.6	0	0	26.6	0.61		5	23
2012-04-17	MDN30	0	0.17	8	1	0	26.8	0.94	2015-04-14	0.07	9.4	1	0	24.3	0.89	0	1	46	0.06
2012-04-02	FNP31	1	0.32	5.7	0	0	25.01	0.24	2016-06-02	0.12	5.6	0	0	27.6	0.18		1	34	0.16
2012-05-30	FNN32	1	0.06	6.2	1	0	34.08	1.04	2015-01-15	0.06	6.6	1	0	41.4	0.7		1	28	0.03
2012-06-01	MDN33	0	0.09	8.1	1	0	31.74	2.89	2015-04-17	0.14	8.5	1	0	34.8	2.16	6	1	61	0.1
2012-05-31	FNP34	1	0.39		0	0	14.02	0.38	2015-06-12	0.09	5.5	0	0	14.7	0.25		1	26	0.19
2012-06-01	FNN35	1	0.21		0	0	37.26	0.55	2015-09-21	0.06	5.7	0	0	36.5	0.39		1	39	0.08
2012-06-01	MDN36	0	0.28	9.1	1	0	30.67	0.71	2015-04-30	0.04	9.2	1	0	34.1	0.26	11	1	41	0.07
2012-05-31	MNP37	0	0.59	6.1	0	1	22.15	0.38	2015-05-28	0.23	5.4	0	0	22.7	0.4		1	38	0.59
2012-05-31	FNP38	1	0.5	5.4	0	0	24.3	0.32	2015-08-27	0.12	5.4	0	0	28.5			1	38	0.11
2012-05-31	FDP39	1	0.89	8	1	0	38.19	0.46	2015-08-05	0.29	9.6	1	0	39.3	0.35	5	1	37	0.63
2012-06-05	FDN40	1	0.09	9	1	0	37.69	0.52	2016-08-16	0	13	1	0	30.9	0.08	0	1	35	0.04
2012-06-05	FNP41	1	2.16	5.9	0	0	33.02		2015-06-17	0.17	6	0	1	35.9	0.48		1	37	0.18
2012-05-31	MNP42	0	0.3	5.8	0	0	21.85	0.5	2015-06-17	0.13	7.2	1	0	21.5	0.24		1	21	0.1
2012-06-06	MDN43	0	0.17	7	1	0	42.39	0.92	2015-06-04	0.03	6.1	1	0	42.2	0.32	10	1	38	0.07
2012-06-07	MNP44	0	0.5	5.9	0	0	22.43	0.16	2015-06-05	0.06	5.7	0	0	21.8	0.02		1	64	0.2
2012-06-06	MNP45	0	0.4	6	0	1	26.53	0.43	2015-06-04	0.09	5.6	0	0	25.1	0.7		1	50	0.27
2012-06-06	MNN46	0	0.1		0		27.8	0.09									2	83
2012-06-07	FNN47	1	0.24	5.5	0	0	38.25		2015-07-23	0.04	6	0	1	38.6	0.33		1	37	0.13
2012-05-31	FDN48	1	0.18	6.7	1	0	24.88	0.23	2015-05-07	0.06	8.7	1	0	25.6	0.18	12	1	34	0.2
2012-06-08	FDN 49	1	0.04	9.8	1	0	26.35	0.36	2016-01-29	0.02	10.2	1	0	25.2	0.28	7	1	41	0.06
2012-06-13	FNP50	1	0.58	6	0	1	28.71	0.6	2015-04-23	0.04	6.1	0	1	30	0.34		1	58	0.15
2012-06-13	FDN51	1	0.03	8	1	0	36.7	1.12	2015-06-12	0.07	6.1	1	0	34.4		8	1	47	0.04
2012-06-13	MDN52	0	0.15	6.6	1	0	19.54		2015-06-19	0.08	6.1	1	0	18.4	0.07		1	69	0.02
2012-06-14	MDP53	0	1.19	6.9	1	0	29.13	1.43									2	44	0.23
2012-06-15	MNN54	0	0.13	5.4	0	0	40.26	0.17	2015-05-07	0	5.6	0	0	40.8	0.9		1	34	0.13
2012-07-27	FNP55	1	2.31	5.9	0	0	41.57	0.55	2015-07-02	0.09		0		41.9	0.37		1	33	0.21
2012-07-13	FDP56	1	0.86	9.2	1	0	22.43	1.66	2015-07-16	0.24	6.3	1	0	20.4	1.04	1	1	63	0.26
2012-07-16	MDP57	0	0.96	9.5	1	0	15.39	0.97									2	43	0.41
2012-07-16	MDN58	0	0.2	9.3	1	0	27.48	0.82	2015-07-16	0.27	9.1	1	0	23.3	0.52	2	1	49	0.16
2012-07-16	FDN59	1	0.05	7.6	1	0	28.76	0.37	2014-12-11	0.01	6.7	1	0	26.5	0.77	10	1	72	0.07
2012-07-16	MDN60	0	0.05	6.4	1	0	27.28	0.59	2015-10-23	0.26	6.2	1	0	24.5	0.62	12	1	72	0.11
2012-07-16	FNP61	1	0.67	6.1	0	1	32.94	0.37	2015-07-17	0.4	6.1	0	1	34.9	0.23		1	58	0.59
2012-07-18	MDN62	0	0.08	9.3	1	0	26.54	0.64	2015-07-16	0.02	8.3	1	0	27.3	0.27	9	1	40	0.08
2012-07-18	FDN63	1	0.06	14.1	1	0	27.06	0.39	2015-08-19								4	26	0.06
2012-07-27	MDP64	0	1.74	7.3	1	0	29.07	0.72	2015-07-16	0.22	6.6	1	0	27.9	0.08	7	1	62	0.31
2012-07-23	FDP65	1	0.52	7.7	1	0	31.64	0.64	2015-07-17	0.11	6.3	1	0	40.1	1.31	7	1	43	0.38
2012-07-24	FNN66	1	0.1	5.9	0	0	31.01	0.46	2016-07-11	0.02	5.6	0	0	27.9	0.51		1	35	0.05
2010-11-25	FNP67	1	0.79	6	0	1	28.26	3.21	2014-04-23	0.01	6.7	1	0	28.2	0.83	12	1	53	0.23
2011-05-05	MDP68	0	0.6	12.2	1	0	32.52		2015-06-22	0.02	11.4	1	0	34.6	1.67	8	1	58	0.1
2012-02-15	FNP69	1	0.46	6	0	1	23.86	0.85	2015-05-17	0.12	5.8	0	0	25.6	0.6		1	56	0.28
2012-07-27	FDN70	1	0.01	6.9	1	0	35.28	0.34	2015-06-04	0.01	6	1	0	30.5	0.01	10	1	60	0.05
2012-07-24	FNP71	1	0.48	6.3	0	1	29.6	0.57	2015-07-22	0.37	5.9	0	0	31	0.39		1	73	0.28
2012-07-24	FNP72	1	0.47	6.3	0	1	24.02	0.19	2015-07-16	0.09	6	0	1	26.2	0.13		1	38	0.08
2012-07-25	FNP73	1	1.33	6.2	0	1	24.69		2015-07-29	0.01	6.7	1	0	27.9	0.37		1	32	0.25
2012-07-25	MNN74	0	0.06	5.8	0	0	20.38	0.39	2015-07-14	0.13	5.4	0	0	18.1	0.12		1	24	0.06
2012-07-26	FDP75	1	0.87	6.8	1	0		0.42	2015-07-14	0.01	6.9	1	0	32.3		12	1	67	0.5
2012-07-26	MNP76	0	0.57	5.7	0	0	16.7	0.43	2015-07-23	0.08	5.3	0	0	17.8			1	20	0.07
2012-07-26	MDN77	0	0.21	9.7	1	0		0.44	2015-08-06	0.21	8.7	1	0	28.7	0.95		1	68	0.28
2012-07-26	FNN78	1	0.11	5.7	0	0		0.15	2015-09-03	0.12	5.4	0	0	27.8	0.17		1	39	0.1
2012-07-26	FDN79	1	0.13	10.9	1	0	32.59	0.08	2015-10-15	0.04	10.3	1	0	32.3	0.12	3	1	35	0.14
2012-09-20	MNN80	0	0.08	6	0	0		0.2									2	54
2012-08-09	FNP81	1	0.51	6.1	0	1	46.05	0.47	2015-07-23	0.37	5.9	0	0	46.2	1.06		1	70	0.29
2012-07-26	MNP82	0	1.43	5.7	0	0	22.98	1.23	2015-07-23								4	31	0.2
2012-07-27	FNN83	1	0.18	6	0	1	34.65	0.16	2015-09-15	0.05	6	0	1	33.6	0.59		1	35	0.04
2012-07-27	FDN84	1	0.19	6.6	1	0	28.06	0.32	2015-09-11	0.2	12.4	1	0	28.6		4	1	39	0.18
2012-07-27	FDN85	1	0.04	6.5	1	0	43.36	0.21	2015-07-27	0.21	6.2	1	0	42.1	0.12	11	1	35	0.01
2012-07-27	MNN86	0	0.22	5.7	0	0		0.04	2015-08-04	0.34	5.8	0	0	24.6	0.02		1	43
2012-12-13	FDP87	1	0.59	9.8	1	0	29.11	0.36	2015-09-11	0.32	6.1	1	0	28	0.17	3	1	45	0.34
2012-07-27	MDN88	0	0.03	8.8	1	0	29.68	0.68	2015-06-17	0.17	5.9	1	0	27.2	0.59	3	1	55	0.04
26/11/2012	FDP89	1	1.44	7	1	0	58.79	0.54							0.13		2	51	0.56
2012-07-23	FNN90	1	0.1	5.6	0	0	26.81		2015-06-04	0.02	5.8	0	0	27.4	0.44		1	37	0.06
2012-07-30	MDN91	0	0.17	6.3	1	0	27.64	0.18	2015-08-14	0.03	6.1	1	0	24.9	0.22	10	1	67	0.08
2012-08-16	FDP92	1	0.32	6.8	1	0	58.95	0.46	2015-06-19	0.24	9.9	1	0	59.2	0.35	2	1	33	0.22
2012-07-02	MNP93	0	1.22	5.3	0	0	32.95		2015-07-01	0.14	5.7	0	0	33.8	0.6		1	19	0.17
2012-08-02	FNP94	1	1.01	5.3	0	0	28.54	0.63	2015-08-10	0.07	5.5	0	0	31.5			1	22	0.1
2012-08-02	MDP95	0	1.38	7	1	0	30.99	0.84	2015-10-15	0.04	9.1	1	0	32.2	0.69	2	1	35	0.24
2012-08-16	FDN96	1	0.19	10	1	0	23.06	0.14	2016-09-15	0.12	10.6	1	0				1	53	0.3
2012-08-06	FDN97	1	0.05	7.3	1	0	38.07	0.7									2	61	0.06
2012-08-06	MNN98	0	0.1	5.9	0	0	28.35	0.56	2015-07-23	0.09	5.7	0	0	20.3	0.86		1	74	0.05
2012-08-06	FDN99	1	0.2	10.1	1	0	40.01	0.32	2015-12-17								4	46	0.14
2012-04-03	FNN100	1	0.08		0		11.77	0.12									2	62	0.03
2012-04-17	FNN101	1	0.02	6.4	0	1	42.6	0.36	2015-05-12	0.01	6.1	0	1	46.1	0.47		1	59	0.02
2012-04-17	FNN102	1	0.05	5.7	0	0	20.31	0.14	2015-07-31	0.07	5.5	0	0	32	0.22		1	43	0.02
2012-08-17	FDP103	1	0.4	7.6	1	0	25.87	0.31	2015-08-13	0.11	8.8	1	0	21.1	0.26	9	1	59	0.63
2012-08-23	FNP104	1	0.47	5.5	0	0	44.9	0.43	2015-05-07	0.15	5.3	0	0	44.2	0.2		1	41	0.39
2012-08-22	MDP105	0	0.84	7.1	1	0	25.18	0.34									2	59
2012-08-20	MDP106	0	1.15	6.9	1	0	30.42	0.55	2016-09-28	0.01	6.3	1	0	28.4	0.66	0	1	33	0.02
2012-08-20	MNP107	0	1.29		0		18.9	1.64						17			6	21	0.2
2012-08-31	FDN108	1	0.08	10.1	1	0	27.9	0	2016-03-10	0.01	10.9	1	0	27	0.04	6	1	28	0.05
2012-08-24	MNN109	0	0.1	5.9	0	0	21.1	0.07	2015-09-10	0.2	5.2	0	0	22.5	0.1		1	41	0.03
2012-10-02	FNN110	1	0.06	6	0	1	35.7	0.66	2015-11-04	0.01	5.9	0	0	34.9	0.6		1	34	0.06
2012-08-31	FDN111	1	0.17	6.7	1	0	22.47	0.4	2016-01-14	0.04	6.4	1	0	25.9	0.17	10	1	73	0.05
2012-09-17	MDP112	0	1.08	7.7	1	0	52.3	2.44	2015-12-16								4	56	0.19
2012-09-17	FNN113	1	0.09	5.4	0	0	26.9	0.17	2015-08-13	0.02	5.4	0	0	26.4	0.34		1	40	0.09
2012-09-21	MNN114	0	0.07	5.7	0	0	29.7	0.21	2016-06-22	0.29	5.2	0	0	28.7	0.09		1	40	0.01
2012-11-28	FNN115	1	0.09	5.9	0	0	29.4	0.15	2016-01-15	0.12	5.9	0	0	29.1	0.24		1	56	0.13
2012-09-20	MDN116	0	0.03	7.9	1	0	31.1	0.87	2015-10-23	0.06	8.1	1	0	33.1	1.41	10	1	62	0.06
2012-10-11	FDP117	1	0.39	8.6	1	0	27.4	0.43	2015-10-12	0.24	8.7	1	0	29.5	0.57	9	1	49	0.3
2012-09-18	FDN118	1	0.12	8.7	1	0	37.3	0.3	2016-04-21	0.08	8.7	1	0	36.3	0.33	0	1	36	0.06
2012-09-20	MDN119	0	0.11	7.4	1	0	32.1	0.16	2015-10-12	0.04	9.1	1	0	25.4	0.21	6	1	41	0.06
2012-09-17	FNP120	1	0.4	5.4	0	0	24.44	0.14	2015-07-30	0.09	6.9	1	0	27.3	0.1		1	59	0.38
2012-09-17	MNN121	0	0.12	5.9	0	0	25.28	0.55	2015-09-17	0.04	5.9	0	0	24.7	0.44		1	41	0.12
2012-09-20	MDN122	0	0.2	12.5	1	0		0.44	2015-11-13	0.03	13.3	1	0		1.79	1	1	34	0.05
2013-01-31	MDN123	0	0.03	7.1	1	0	25.49	0.29									2	56	0.01
2012-09-20	FNP124	1	1.39	5.8	0	0	32.34	0.64									4	28	0.33
2012-09-18	MDN125	0	0.11	6.8	1	0	26.3	0.38	2016-03-29	0.14	6.4	1	0	25.3	0.09	6	1	46	0.08
2012-09-12	FDN126	1	0.1	7.1	1	0	27.46	0.38	2015-10-16	0.03	8.4	1	0	28	0.5	10	1	38	0.09
2012-09-20	MNN127	0	0.03	6.3	0	1	26.9	0.24	29/7/2015	0.04	5.7	0	0	26.7	0.38		1	66	0.05
2012-09-20	FDN128	1	0.09	10.3	1	0	23.49	0.35	2015-09-25	0.02	10.5	1	0	24.3	0.28	9	1	41	0.07
2012-09-20	FNP129	1	0.49	5.8	0	0	35.7	0.77	2016-01-29	0.2	5.8	0	0	33.4	0.23		1	51	0.36
2012-09-20	FDN130	1	0.12	6.7	1	0	26.1	0.26	2016-09-15	0.1	6.2	1	0	25	0.09	0	1	43	0.14
2012-10-03	FNN131	1	0.08	5.4	0	0	13.6	0.34	2016-06-23	0.08		0	0		0.14		1	39	0.06
2012-09-21	FDN132	1	0.12	6.7	1	0	33.37	0.32	2015-11-02	0.04	5.9	1	0	31.7	1.13	12	1	56	0.09
2012-10-04	FDP133	1	0.33	11.9	1	0	37.81	0.35	2015-11-26	0.02	12.6	1	0	38.3	0.49	6	1	44	0.23
23/9/2012	FNP134	1	1.06	5.7	0	0	32.43	1.02									3	35	0.06
2012-09-21	MDN135	0	0.07	12.3	1	0	24.5	0.17	2015-08-03	0.01	11.1	1	0	26.2	0.1	10	1	46	0.05
2012-10-12	FNN136	1	0.19	5.5	0	0	45.9	0.45	2015-10-13	0.04	5.5	0	0	43.2	1.09		1	35	0.17
2012-09-27	FNN137	1	0.02	5.7	0	0	26.1	0.37	2015-10-23	0.09	5.7	0	0	27.6	0.49		1	56	0.12
2012-09-24	MDN138	0	0.04	9.7	1	0		0.49	2015-10-22	0.01	7.8	1	0	26.6	0.1	0	1	50	0.09
2012-10-03	FDN139	1	0.15	8.1	1	0	31.4	0.38	2015-10-12	0.2	9.9	1	0	30.2	0.34	0	1	43	0.43
2012-09-25	FDN140	1	0.13	5.9	1	0	26.2	0.14									2	70
2013-04-15	FNN141	1	0.02	5.7	0	0	38.23	0.49	2016-04-14	0.02	6.1	0	1	42.6	0.54		1	28	0
2012-11-22	FDP142	1	0.61	8.3	1	0	26.5	0.46	2015-11-02	0.17	7.8	1	0	24.5	0.06	3	1	28	0.38
2011-09-18	FDN143	1	0.12	7	1	0	28.04	0.37	2015-07-17	0.05	8.1	1	0	29.5	0.21	12	1	70
2012-09-28	FNP144	1	0.47	5.4	0	0	26.9	1.28	2015-06-23	0.12	5.5	0	0	25.6	0.19		1	21	0.16
2012-09-27	MDN145	0	0.07	6.6	1	0	25.4	0.47									2	58	0.05
2012-09-27	MDP146	0	1.08	9.7	1	0	28.9	0.58	2015-05-29	0.06	6.2	1	0	31.9	0.2	6	1	40	0.12
2012-09-28	FDN147	1	0.08	11.8	1	0	32.25	0.26									4	25	0.19
2012-09-28	MDN148	0	0.15	6.6	1	0	25.67	0.25	2015-06-25	0.33	6.5	1	0	25	0.36	4	1	69	0.24
2012-09-28	MNP149	0	1.23	5.6	0	0	23.4	1.23	2016-09-29	0	5.5	0	0		0.19		1	29
2012-09-26	FDN150	1	0.07	9.7	1	0	33.64	0.21	2015-07-31	0.05	10.3	1	0	30.1	0.46	8	1	34	0.07
2012-10-04	MNP151	0	0.38	6.1	0	1	38.85	0.51	2015-10-02	0.32	6.1	1	0	34	0.33	0	1	31	0.31
2012-09-28	MNN152	0	0.11	5.2	0	0	25.54	0.3	2015-11-26	0.01	5.4	0	0	28.9	0.24		1	20	0.01
2012-10-05	MNN153	0	0.12	5.6	0	0	32.8	0.13	2015-12-18	0.13	5.5	0	0	27.5	0.2		1	25	0.13
2012-11-26	FDN154	1	0.01	6.8	1	0	23.83	0.52	2015-10-21	0.02	6.6	1	0	26	0.32	4	1	45	0.01
2012-10-18	MDN155	0	0.02	6.9	1	0	26.86		2015-11-13	0.1	6.1	1	0	24.1	0.7	6	1	45	0.01
2012-10-12	MDN156	0	0.19	6.4	1	0	22.9	0.92	2015-10-30	0.03	9.9	1	0	23	0.87	11	1	44	0.21
2012-04-02	FNN157	1	0.05	5.5	0	0	19.77	0.41	2015-10-15	0.02	5.6	0	0	20	0.07		1	43	0.03
2012-11-16	FNP158	1	0.34	5.6	0	0	22.83	0.31	2015-11-19	0.06	5.6	0	0	27.7	0.32		1	35	0.04
2013-03-04	MDN159	0	0.01	6.8	1	0	31.77	0.55									6	47	0.04
2012-11-20	FNP160	1	0.34	6.1	0	1	33.25	0.72	2015-12-10	0.04	5.7	0	0	35.3	0.22		1	26	0.05
2012-11-20	MDN161	0	0.03	8.1	1	0	26.91	0.19	2015-11-13	0.01	6.7	1	0	22.8	0.14	0	1	36	0.05
2012-11-20	MDN162	0	0.1	12.3	1	0	31.22	0.56									6	39	0.01
2012-11-23	FDN163	1	0.04	10.4	1	0	40	0.41									4	41
2012-11-22	FDP164	1	0.35	8.2	1	0	35.3	1.4	2016-01-07	0.08	8.2	1	0	35	0.44	9	1	32	0.29
2012-11-21	FNN165	1	0.13	6.1	0	1	34.68	0.27									4	34	0.11
2012-11-22	FNN166	1	0.12	6.1	0	1	28.56	0.24	2015-11-04	0.03	6.3	0	1	32.3	0.31		1	74	0.12
2012-11-22	FNP167	1	0.73	6.1	0	1	56.01	0.39	2015-11-12	0.46	5.9	0	0	55	0.42		1	40	0.58
2012-11-21	MNN168	0	0.12	6.1	0	1	25.17	0.64	2015-12-18	0.05	6.1	0	1	25.4	0.76		1	46	0.15
2012-11-22	MNN169	0	0.05	5.9	0	0	26.97	0.21	2016-01-07	0.03	5.6	0	0	31.8	0.19		1	44	0.03
2012-12-20	MNP170	0	1.08	5.9	0	0		0.44									2	71	0.97
2012-11-29	MNN171	0	0.06	5	0	0	30.08	0.14	2016-01-04	0.12	5.4	0	0	31.3	0.11		1	40	0.04
2012-11-23	FDN172	1	0.02	13.2	1	0	45.78	0.91									2	68	0.01
2012-11-23	MDP173	0	0.5	11.4	1	0	23.74	2.63	2015-11-12	0.08	14.8	1	0	23.9	0.13	0	1	62	0.11
2013-01-03	FDN174	1	0.02	7.8	1	0	35.44	0.15	2016-02-05	0.13	8	1	0	32.6	0.98	0	1	36	0.04
2013-01-10	FDN175	1	0.15	11.9	1	0	21.97	5.28	2016-01-15	0.08	11.8	1	0	24.1	1.27	12	1	79	0.1
2013-02-15	FNN176	1	0.04	6	0	0	42.9	0.11	2015-10-26	0.06	5.7	0	0	42.2	0.21		1	38	0.05
2013-03-22	FNP177	1	0.35	5.4	0	0	30.97	0.66	2016-03-17	0.24	5.6	0	0	29.4	0.53		1	62	0.3
2012-12-06	FDN178	1	0.16	6.9	1	0	34.89	0.49	2015-11-13	0.09	8.4	1	0	37.5	0.51	5	1	39	0.13
2012-11-29	MDN179	0	0.03	6.9	1	0	28.6	0.22									4	45	0.04
2013-01-03	FDN180	1	0.08	7.6	1	0	36.77	0.15	2016-01-14	0.08	9.6	1	0	36.8	0.25	0	1	41	0.07
2013-01-10	FNN181	1	0.13	6.1	0	1	30.58	1.32	2016-04-08	0.03	5.9	0	0	31.2	0.87		1	57	0.14
2013-02-12	MDN182	0	0.14	8.2	1	0	34	0.41	2016-02-18	0.19	12	1	0	34.4	0.2	6	1	29	0.08
2012-11-29	MNN183	0	0.01	6.2	0	1	46.2		2015-10-22	0.09	7.9	1	0	46.8	0.32	0	1	37	0.08
2012-05-31	MDN184	0	0.15	10.8	1	0	33.68	0.17	2015-02-26	0.04	10.8	1	0	33.6	0.92	12	1	43	0.05
2012-11-21	MNN185	0	0.03		0	0	20.3	0.17	2015-07-10	0.02	5.8	0	0		0.15		1	24
2013-01-17	FNN186	1	0.04	5.7	0	0	28.49	1.07									4	36	0.05
2012-12-13	FNN187	1	0.17	5.8	0	0	33.14		2016-02-11	0.09	5.8	0	0	34.9	0.89		1	52	0.15
2012-06-15	MDN188	0	0.14	6.9	1	0	25.2	0.25									2	62	0.08
2012-12-03	FNP189	1	0.38	5.8	0	0	24.74	0.76	2015-01-22	0.03	5.8	0	0	24.8	0.33		1	27	0.11
2012-11-29	FDN190	1	0.22	7.5	1	0		0.29									2	87	0.28
2012-11-30	FDN191	1	0.08	8.1	1	0	36.65	0.24	2015-02-05	0.15	6.3	1	0	33.6	0.22	0	1	34	0.06
2012-12-21	FDN192	1	0.02	13.2	1	0	35.8	0.47	2016-01-07	0.17	12.2	1	0	35.3	0.74	6	1	32	0.05
2012-12-07	FDN193	1	0.28	14.5	1	0	29.8	1.03									4	49
2013-01-21	FDN194	1	0.17	8.4	1	0	30.31	0.46	2016-01-21	0.05	10.5	1	0	31.6	0.21	10	1	47	0.12
2013-04-11	FNP195	1	1.09	5.7	0	0	19.67	0.07	2016-09-13	0.15	5.8	0	0	18.2			1	28	0.21
2013-04-11	MNP196	0	0.41	6	0	1	25.5	0.49	2016-03-31	0.22	6	0	1	24.1	0.49		1	32	0.28
2013-01-21	MNP197	0	0.76		0		16.95	0.32	2016-01-21	0.04	5.9	0	0	17	0.15		1	45	0.08
2013-01-04	MNN198	0	0	5.8	0	0	24.66	0.14	2016-02-11	0.04	5.8	0	0	26.1	0.89		1	47	0.01
2013-01-28	FNN199	1	0.08	5.5	0	0	26.6	0.71	2016-04-15	0.08	5.6	0	0	27.2	0.23		1	32	0.11
2013-01-30	FDP200	1	0.35	12.8	1	0	34.08	0.94	2016-06-07	0.34	10.5	1	0	34.4	0.62	5	1	46	0.34
2013-01-30	MNP201	0	1.08	6	0	1	27.76	1.37	2016-01-28	0.16	5.8	0	0	27.6			1	48	0.11
2013-01-30	FDN202	1	0.08	9.6	1	0	34.7	0.53	2016-04-11	0.05	8.6	1	0	33.3	0.46	0	1	45	0.07
2013-02-03	MDN203	0	0.08	10.3	1	0	28.4	0.76	2016-02-04	0.02	12	1	0	28.4	0.98	8	1	38	0.01
2013-02-07	FDN204	1	0.26	7	1	0	42.7	0.26	2016-04-04	0.09	5.6	1	0	37.2	0.07	5	1	38	0.25
2013-01-25	MDN205	0	0.11	9.9	1	0	22.6	2.28	2015-11-18								4	44	0.01
2013-02-07	FNP206	1	1.08		0			1.36									4	23
2013-02-01	FDN207	1	0.09	9.8	1	0	24.5	0.28	2016-01-29	0.03	12	1	0	23.1	0.26	9	1	23	0.01
2013-02-14	MDN208	0	0.09	7.6	1	0	25.1	0.25	2016-04-11	0.03	11.3	1	0	23.4	0	1	1	55	0.09
2013-01-31	MNN209	0	0.04	6.3	0	1	35.4		2016-04-07	0.06	6	0	1	35.5			1	36	0.01
2013-02-14	MDP210	0	0.83	8	1	0	35.8	0.78									4	39	0.4
2013-02-21	FNN211	1	0.06	5.6	0	0	17.37	0.74	2016-02-25	0.06	5.3	0	0	26.8	0.66		1	20	0.04
2013-02-19	MNN212	0	0.04	5.6	0	0	23.6	0.19	2016-02-18								3	35
2013-03-14	FDN213	1	0.09	6.6	1	0	35.8	0.37	2016-05-13	0.04	6.5	1	0	34	0.28	0	1	34	0.13
2013-03-08	MDN214	0	0.13	7	1	0	26.02	0.21	2016-04-08	0.06	8.1	1	0	24.4	0.09	12	1	33	0.05
2013-03-07	MDN215	0	0.09	9	1	0	37.1	0.35	2016-04-21	0.11	12.2	1	0	36.7	0.35	5	1	38	0.1
2013-04-17	FDN216	1	0.13	10.9	1	0	22.1	0.16	2016-05-13	0.05	10.6	1	0	21.7	0.3	7	1	25	0.08
2013-04-13	FNN217	1	0.18	5.5	0	0	27.81	0.3	2016-05-13	0.22	5	0	0	35.8	0.17		1	30	0.3
2013-04-18	MNN218	0	0.04	6.1	0	1	29.7	0.22	2016-03-31	0.1	5.9	0	0	31.1	0.29		1	36	0.08
2013-03-12	MNN219	0	0.18	5.7	0	0	18.5	0.09	2016-03-31								3	43
2013-03-13	MDN220	0	0.1	11	1	0	16.63	0.33	2016-03-31	0.04	13.2	1	0	16.8	0.13	2	1	53	0.05
2013-03-13	FNP221	1	0.96	6.4	0	1	29.04	0.67	2016-04-06	0.03	6.1	0	1	27.2	0.15		1	40	0.26
2013-03-18	MNP222	0	0.35	5.6	0	0	24.4	0.85	2016-04-11	0.32	5.5	0	0	24.6	0.62		1	43	0.27
2013-03-12	MNN223	0	0.1	5.7	0	0	26	0.16									4	38	0.01
2013-03-20	MNP224	0	0.3	5.7	0	0	25.2	0.41	2016-07-04	0.03	5.6	0	0		0.19		1	38	0.13
2013-03-14	MDN225	0	0.07	8.9	1	0		0.09									4	41	0.06
2013-03-20	FNN226	1	0.06	5.6	0	0		0.33	2016-09-29	0.02	5.6	0	0	29.6	0.26		1	32	0.02
2012-12-12	MDN227	0	0.09	9.3	1	0	54.26	0.56	2016-01-13	0.04	11.2	1	0	46.6	0.25	2	1	35	0.15
2013-03-27	MNN228	0	0.17	5.5	0	0	28.8	0.3	2016-04-07	0.12	5.5	0	0	27.5			1	37	0.04
2013-03-22	MNN229	0	0.13	5.7	0	0	25.64	0.37	2015-12-03	0.12	5.7	0	0	24.5	0.54		1	41	0.04
2013-05-17	MDN230	0	0.06	11	1	0	37.3	0.28	2016-06-30	0.01	11.5	1	0	35.7	0.5	3	1	61	0.03
2013-03-28	FDN231	1	0.23	11.2	1	0	39.64	0.67	2016-07-08	0.04	12.5	1	0	37.6	0.38	2	1	38	0.01
2012-06-07	FNN232	1	0.17		0	0	24		2015-06-12	0.04	5	0	0	22.8	0.21		1	32	0.17
2013-03-28	FNN233	1	0.12	5.9	0	0	27.4	0.64	2016-05-20	0.13	5.2	0	0	27.9	0.8		1	31	0.13
2013-04-11	MDN234	0	0.27	6.6	1	0	28.7										4	29	0.24
2013-04-09	FNN235	1	0.13	6	0	0											4	36	0.04
2013-05-30	MDP236	0	0.77	8.2	1	0	28.81	1.15									6	45	0.16
2013-05-09	MNN237	0	0.09	5.9	0	0	32.3	0.32	2016-06-23	0.06	5.9	0	0	35	0.6		1	33
2013-04-10	FNP238	1	0.98	6.4	0	1	35.7		2016-05-27	0.03	7.4	1	0	31.4	0.32		1	32	0.09
2013-04-10	FNP239	1	0.53	5.6	0	0	30.07	0.13	2016-04-14	0.26	5.5	0	0	31.3	0.26		1	31	0.23
2013-04-10	FNN240	1	0.09	5.6	0	0	28.2	0.19	2016-04-21								3	31	0.11
2013-04-15	MDP241	0	1.2	7.4	1	0	31.35	0.98	2016-04-21	0.09	6.9	1	0	37.5	0.34	3	1	43
2013-04-26	MNP242	0	1.25	5.8	0	0	19.8	0.83	2016-04-15	0.27	5.7	0	0	21.1	0.34		1	66	0.57
2013-05-02	FDN243	1	0.04	7.8	1	0	32.88	0.13	2016-07-06	0.02	6.8	1	0	34.5	0.21	0	1	54	0.04
2013-04-11	FNN244	1	0.17	5.7	0	0	22.8	0.41	2016-06-24	0.03	5	0	0	23.1	0.57		1	25	0.11
2013-05-31	MNP245	0	1.23	5.7	0	0	26.2	0.33									4	34
2013-05-30	FNN246	1	0.06	5.7	0	0	30.86	0.49									4	34	0.05
2013-05-30	MNN247	0	0.01	5.5	0	0	19.1	0.03									6	30	0.02
2013-06-12	FDN248	1	0.11	7.2	1	0	36.84	0.36									4	30
2012-03-07	FDN249	1	0.19	9.2	1	0	31.4	0.18	2016-04-07	0.08	11.2	1	0	30	0.18	4	1	34	0.11
2013-08-01	FNP250	1	0.52	5.3	0	0	28.11	1.06	2016-07-02	0.03		0	0	26.1	0.48		1	23	0.04
2013-08-08	MNP251	0	0.51	5.1	0	0	21.17	0.23	2016-07-04	0.14	5.4	0	0	22.7			1	37	0.17
2013-08-08	FNN252	1	0.25	6.5	1	0	29	0.37	2016-09-15	0.07	6	1	0	26.7	0.55		1	52	0.06
2013-08-15	FDN253	1	0.07	6.3	1	0	24.9	0.27	2016-05-13	0.02	5.5	1	0	24.3	0.23	3	1	33	0.11
13/8/2013	FDN254	1	0.05	7.7	1	0	57.7										4	39	0.11
2013-08-22	MDN255	0	0.01	11	1	0	26.4	0.23									2	43	0.11
2013-08-29	FDN256	1	0.17	6.7	1	0	31.4	0.95									4	32	0.15
2012-11-28	FNN257	1	0.06		0	0	22.72	0.29	2016-05-13	0.08	5.4	0	0	18.3	0.21		1	34	0.06
2012-07-04	FDN258	1	0.09	7.4	1	0	26.38	0.2	2016-02-09	0.06	9.3	1	0	27.6	0.17	2	1	39	0.06
2013-12-12	FNP259	1	1.47		0	0	30.6	1.18									3	28	0.07

## Sheet: Data descriptors
Data descriptors
A	Date 1	Date of initial test
B	Code	Patient code
C	Sex	Male/Female 1= female 0 = male
D	ELISA1	Initial ELISA test
E	HbA1C 1	Initial HbA1C
F	DIAB 1	Initial Diabetic status 1=diabetic 0=Non-diabetic
G	INT 1	Initial Glucose intolerance status 1=Glucose intolerance 0= normal
H	BMI1	Initial BMI
I	EOSIN1	Initial eosinophil count
J	Date 3	Three year follow up date
K	ELISA 3	Three year follow up Elisa titre
L	HbA1C 3	Three year follow up HbA1C
M	DIAB 3	Three year Diabetes status 1= diabetic 0=non-diabetic
N	INT 3	Three year glucose intolerance 1=glucose intolerance 0=normal
O	BMI 3	Three year BMI
P	EOSIN3	Three year eosinophil count
Q	COMP	Compliance with diabetic medicine in the 12 weeks prior to 3 year follow up 12 = 12 weekly packs 0 = 0 weekly packs Blank=no medication prescribed
R	Status	Follow up status as outlined below
S	AGE	Age in years at commencement of study
T	ELISA 2	6 month follow up ELISA serology
		Follow up status		1	Complete
				2	Deceased
				3	incomplete
				4	permanently left community
				5	never treated
Research questions				6	Prison
		1. What effect, if any , did treatment for S Stercoralis have on diabetic status and control
	1	Compare those with ELISA 1≥ 0.30 with those where ELISA 1 < 0.30 for DIAB1 vs DIAB3, INT1 vs INT3 and HbA1C 1 vs HbA1C3
	2	Compare Positive "diabetics" ( ELISA1≥ 0.30, DIAB1 =1, INT1= 1) with negative diabetics( ELISA1< 0.30, DIAB1=1, INT1=1) in regard to HbA1C 1 vs HbA1C 3
	3	Compare successfully treated positives (ELISA1≥ 0.30, ELISA3 < 0.30) with unsuccessfully treated positives (ELISA1≥ 0.30, ELISA 3≥0.30) with regard to DIAB1 vs DIAB3, INT1 vs INT3 and HbA1C 1 vs HbA1C3
		Suggest adjust for Age Sex and change in BMI when comparing DIAB and INT, and Age Sex, change in BMI and COMP when comparing HbA1C
		2. What is the success rate for treatment at 3 year follow up?
	1	What is the rate of acquisition of Strongyloides in uninfected patients (ELISA1 <0.30, ELISA 3 ≥0.30)
	2	What is the proportion of postives who remain positive after 3 years ( ELISA1 ≥ 0.30, ELISA 3≥ 0.30)
